# Supplementary material for: Clinical Impact of Kidney Function on Presepsin Levels
Source: PLoS One. 2015 Jun 1;10(6):e0129159. doi: 10.1371/journal.pone.0129159 (PMC4451771; doi:10.1371/journal.pone.0129159)
Supplement: S1 Table — (CSV) [file pone.0129159.s001.csv]

No.	gender (0=male, 1=female)	age	Diabetes	Serum creatinine	eGFR	measured GFR	Height	Body Weight	CRP	presepsin	procalcitonin	GFR category	TP	Alb	Tchol	Glu	UA	UN	AST	ALT	WBC	Hb	Plt
1	0	63	0	12.12			158	63.1	0.09	1070		HD	6.4	3.9	155	70	8.3	67.6	11	10	8290	12.6	8.6
2	1	54	0	9.1			151	40	0.15	1450		HD	6.3	3.8	194	109	8.7	55.4	23	12	5280	11.7	6.2
3	1	55	0	11.26			149	49	0.02	1100		HD	6.5	4.1	140	100	10.1	75	13	8	5380	12.4	22.5
4	1	73	0	11.35			153	50.3	0.07	1070		HD	5.9	3.6	159	120	8.6	74.8	27	28	5900	11.5	16
5	0	80	1	10.13			162	54.7	0.21	783		HD	6.2	3.2	137	114	9.4	68.5	12	9	4530	13.1	14.2
6	1	57	1	9.42			161	59.8	0.19	1160		HD	7.1	4	274	85	10.3	69.3	15	9	8150	13.8	19.7
7	1	79	1	5.95			145	35.4	0.09	1410		HD	6.6	3.9	176	102	5.9	44.2	33	16	6390	12	18.6
8	1	62	0	10.58			153	44.1	0.02	1010		HD	5.9	3.9	133	88	6.4	65.9	23	22	3510	9.4	14.9
9	0	41	0	14.63			165	54.5	0.02	2360		HD	6.6	4.1	159	91	8.4	80.8	22	11	3080	12.1	14.9
10	1	70	0	9.66			150	48.2	0.23	1390		HD	6.5	3.7	149	99	9.4	59.7	13	7	5180	11.4	19.3
11	1	78	0	7.07			138	39.7	0.36	1220		HD	6.9	3.3	104	100	8.6	56.2	11	5	5300	11.3	37.4
12	1	69	0	9.99			148	57.2	0.02	1160		HD	7.1	3.8	212	112	8.4	54.4	14	6	3850	12	20.4
13	0	75	0	14.8			148	49.7	0.03	1400		HD	6.8	4.3	120	129	7.1	65.3	10	11	7150	14.1	14
14	1	72	0	2.5	15.4	7.3	148.7	51.8	0.221	251	0.05	5	7.2	3.9	156	108	6.1	50	23	19	5200	9.8	21.9
15	0	83	0	2.72	18.3	8.8	158.2	60.22	0.099	192	0.09	5	7.3	3.9	182	89	4.9	34	24	15	6600	11.5	19.5
16	1	70	0	2.61	14.8	11.5	158.5	43.96	0.02	234	0.07	5	6.8	3.6	232	100	7.7	33	26	13	4900	9.2	20.7
17	0	61	0	3.78	13.9	11.7	168.1	69.3	0.022	187	0.08	5	7.1	4.1	210	86	8.6	45	14	15	6300	13.6	24.5
18	0	39	1	4.76	12.3	12.4	161.4	87.4	0.061	348	0.09	5	6.8	3.9	199	114	8.8	67	21	25	7300	11.8	25.7
19	0	61	0	3.71	14.2	13	165	60.2	0.015	320	0.05	5	6.9	3.4	183	93	9.2	36	11	7	3400	11.3	13.5
20	1	40	0	2.31	19.9	14.6	160	51.3	0.077	275	0.11	5	7.8	3.9	215	78	7.6	56	27	29	10700	10.4	34.6
21	0	63	0	2.48	21.9	16.1	165.6	66.5	0.065	317	0.06	4	6.1	3.4	159	106	8.4	37	13	10	4800	12.7	24.6
22	0	75	0	1.99	26.5	17.9	167.8	80.1	0.051	198	0.06	4	7.5	4.1	168	93	5.9	54	17	11	6600	14.8	15.8
23	0	75	0	2.79	18.3	18.8	164	52.8	0.065	191	0.07	4	7.6	4	147	100	6.7	38	29	22	6900	10.3	21.5
24	0	57	1	2.68	20.7	20.3	164	71	0.231	241	0.16	4	7	3.7	247	115	8.2	57	13	12	5800	10.5	24.9
25	0	80	0	1.79	29.2	20.5	166.8	62.06	0.06	117	0.04	4	6.7	3.8	162	131	7.2	33	18	14	5500	13.7	15.9
26	0	70	0	2.29	23.2	21.6	167.4	74.75	0.041	164	0.09	4	7.5	4.2	179	85	7.6	33	15	10	5000	10.9	23.9
27	0	61	0	2.49	22	22.3	170.9	71.7	0.066	149	0.14	4	7	4.5	166	90	7.2	40	20	18	5700	12.6	23.4
28	0	54	1	1.49	39.9	23.1	174	73.8	0.041	96.2	0.07	4	5.6	2.7	213	108	6	14	18	23	5500	10.9	33.9
29	0	79	0	1.74	30.2	24.9	160.2	60.04	0.022	303	0.03	4	7	4.2	147	107	5.4	33	31	32	3500	12	14
30	1	65	0	1.62	25.5	25.5	152	51.8	0.025	116	0.03	4	6.8	3.8	248	81	7.4	27	19	9	5400	12.7	25.7
31	1	72	0	1.58	25.5	25.9	153.7	47.8	0.055	200	0.05	4	7.3	3.7	183	94	6	30	34	16	5800	10	16.7
32	0	67	1	2.19	24.6	27.6	170.4	65.8	0.064	98.5	0.05	4	7.8	4.1	137	113	7.5	27	19	13	7900	13.7	16.1
33	0	56	1	2.07	27.6	28.6	175	84	0.058	171	0.03	4	6.7	3.2	188	207	7.2	34	17	12	7300	12.4	15.2
34	0	72	0	1.5	36.5	31.2	166.2	57.25	0.035	166	0.03	3	5.6	3.6	233	93	7.7	30	17	5	7700	12.5	19.4
35	0	72	1	1.32	42	34.5	157.1	57.6	0.075	116	0.03	3	6.2	3.3	176	207	7.3	35	22	16	5000	12.6	10.6
36	0	44	0	1.46	43.3	36	170.2	66.5	0.048	68.4	0.02	3	7.1	3.7	242	87	7.7	28	15	10	8800	14.1	19.3
37	1	64	1	0.91	48.2	36.2	158.6	63.7	0.137	107	0.03	3	7.5	4	213	98	7.6	18	28	21	5800	12.7	28.6
38	0	61	1	1.24	47.1	37.1	162.6	63.88	0.092	150	0.05	3	7	4.4	186	126	8.8	21	27	26	7000	18.4	18.3
39	0	78	1	1.16	47.2	38.7	156.8	52.46	0.178	90	0.19	3	7.4	4.2	162	93	7.2	28	19	15	3900	13	18.2
40	0	57	1	1.2	49.8	39.1	163	82	0.183	239	0.03	3	7.3	3.9	179	116	7.2	17	23	28	8200	14.7	17.9
41	1	78	0	1.06	38.5	39.4	153	57	0.259	38.7	0.03	3	7	3.5	208	96	7.9	22	14	9	6900	12.3	20.1
42	1	71	0	1.11	37.6	40.8	158	54.3	0.026	150	0.03	3	6.5	3.9	257	84	6.2	22	20	11	4900	11.4	15.1
43	0	73	0	1.82	29.3	41.5	156	71.5	0.062	181	0.09	3	7.8	4	183	98	7.2	32	20	15	5500	13.2	18.4
44	0	54	1	1.38	43.4	41.7	170.2	67	0.128	120	0.04	3	7	3.9	153	107	7.3	24	15	20	7700	11	21.5
45	0	71	0	0.78	74.9	41.9	154.1	57.9	0.024	68.7	0.02	3	7.3	3.6	216	89	6.5	23	23	15	4600	13.3	16.3
46	0	31	0	1.36	51.7	42.4	171.3	65.4	0.011	83.2	0.05	3	6.8	4.2	152	95	6.7	20	17	18	5700	14.2	15.2
47	0	60	0	1.11	53.4	43.9	166.5	74.95	0.03	68.1	0.04	3	7.3	4.3	205	105	5.9	16	17	21	6000	15.1	29.7
48	0	60	1	1.26	46.5	45.6	172.8	76.9	0.211	154	0.04	3	6.7	4	186	182	8.6	15	15	16	8900	11.8	21
49	0	77	0	1	55.8	47.3	157.3	49.5	0.023	112	0.05	3	7.4	4.2	224	117	5.8	24	13	10	5300	13.3	20
50	1	63	1	0.87	50.8	50.9	159	64	0.143	99.2	0.04	3	7.6	3.8	217	123	7	19	26	25	6400	13.1	26.4
51	0	49	0	1.09	57.8	53.4	163.2	59.9	0.145	82.8	0.08	3	7.3	4.2	255	80	5.7	20	25	23	5900	14.8	21.8
52	1	59	0	0.78	58.4	53.9	154.9	70.95	0.04	67.4	0.06	3	6.6	3.9	155	92	6.6	13	48	54	9800	13.8	25.3
53	0	63	0	1.05	56	54.8	172.2	64.4	0.017	153	0.02	3	7.4	4.4	200	89	7.7	16	21	22	4100	15.4	21.6
54	0	71	0	0.7	84.3	57.2	154.1	57	0.033	63.5	0.02	3	7.5	4	227	92	6.1	24	27	15	4600	13.1	17.8
55	0	73	1	1.15	48.6	64.8	160.6	73.8	0.136	81.8	0.03	2	7.2	4	255	129	7.8	21	19	17	5700	15.1	20.7
56	1	73	1	0.59	74.5	66.2	151.5	45.86	0.163	71.2	0.02	2	6.8	4	182	115	5.5	15	18	15	5700	13.7	24
57	1	62	1	0.95	46.4	72.2	149.7	54.9	0.042	116	0.02	2	7.7	4.2	166	83	5.9	20	21	19	7800	12.4	19
58	1	73	0	0.53	83.8	73.4	155.4	60	0.07	56.6	0.03	2	7.2	4.4	217	90	3.9	11	14	11	6400	12.5	23.5
59	0	65	0	0.85	69.9	77.1	172.6	79.8	0.155	85.9	0.08	2	7.9	4.3	236	99	7.1	13	NA	NA	9300	16	20
60	1	64	0	0.53	87	84.1	156.64	50.79	0.05	101	0.03	2	7	4.1	221	89	4.7	16	26	17	4300	12.7	17.2
61	1	36	0	0.81	64.6	86.6	156.7	51.85	0.014	67.2	0.02	2	7.5	4.4	230	79	6	10	20	23	6200	13.1	23.4
62	1	51	0	0.62	78.3	90	156.5	49.6	0.018	69.8	0.03	1	6.8	4.1	219	101	6.9	10	18	14	4200	13.6	31.8
63	0	68	0	0.89	65.7	92.3	163.6	66.65	0.069	61.5	0.03	1	7.1	4.3	182	100	4.5	17	26	19	6300	15.3	24.7
64	1	65	0	0.44	106.2	93.1	149.3	46.2	0.049	88.6	0.03	1	8.1	4.2	179	88	3.7	9	31	17	4000	12.4	19.1
65	0	61	0	0.75	81.7	96.7	167.7	67.8	0.047	36.9	0.04	1	6.8	4.6	206	105	3.5	14	17	19	3700	15.7	15.7
66	0	52	0	0.82	77.6	97	173.1	71.65	0.034	62.8	0.03	1	6.8	4.2	191	100	6.5	13	18	24	5100	14.2	26
67	1	54	1	0.39	127.8	98.6	161	55.6	0.048	211	0.17	1	6.5	3.8	295	185	5.8	13	36	23	4900	12.3	26.1
68	0	61	0	0.77	79.4	98.9	170.5	80.5	0.07	53.2	0.02	1	7.3	4.5	203	98	5.8	14	32	21	4400	15.7	18.7
69	0	43	0	0.63	109.3	103.3	168	59	0.052	42.1	0.02	1	6.6	4.6	191	85	3.1	10	19	22	4900	14.2	14.2
70	1	60	0	0.47	101.1	108.2	153.9	53.85	0.073	60.8	0.02	1	7.3	4.5	227	83	3.9	7	19	12	3200	12.1	21.6
71	1	63	0	0.37	129.5	116.2	158.5	51	0.012	81.9	0.02	1	7	4.2	274	85	3	13	22	17	4500	13.6	21.5
